# Supplementary material for: Chemical Barrier Proteins in Human Body Fluids
Source: Biomedicines. 2022 Jun 22;10(7):1472. doi: 10.3390/biomedicines10071472 (PMC9312486; doi:10.3390/biomedicines10071472)
Supplement: Supplementary file 1 [file biomedicines-10-01472-s001.zip]

Archive with 24 entries (21 files):
- biomedicines-1773728-supplementary/
- biomedicines-1773728-supplementary/Supplementary/
- biomedicines-1773728-supplementary/Supplementary/Figure S1.png
- biomedicines-1773728-supplementary/Supplementary/Figure S2.png
- biomedicines-1773728-supplementary/Supplementary/Figure S3.png
- biomedicines-1773728-supplementary/Supplementary/Figure S4.png
- biomedicines-1773728-supplementary/Supplementary/Figure S5.png
- biomedicines-1773728-supplementary/Supplementary/Figure S6.png
- biomedicines-1773728-supplementary/Supplementary/Figure S7.png
- biomedicines-1773728-supplementary/Supplementary/Figure S8.png
- biomedicines-1773728-supplementary/Supplementary/Figure S9.png
- biomedicines-1773728-supplementary/Supplementary/Supplementary/
- biomedicines-1773728-supplementary/Supplementary/Supplementary.pdf
- biomedicines-1773728-supplementary/Supplementary/Supplementary/Figure S1.png
- biomedicines-1773728-supplementary/Supplementary/Supplementary/Figure S2.png
- biomedicines-1773728-supplementary/Supplementary/Supplementary/Figure S2new.png
- biomedicines-1773728-supplementary/Supplementary/Supplementary/Figure S3.png
- biomedicines-1773728-supplementary/Supplementary/Supplementary/Figure S4.png
- biomedicines-1773728-supplementary/Supplementary/Supplementary/Figure S5.png
- biomedicines-1773728-supplementary/Supplementary/Supplementary/Figure S6.png
- biomedicines-1773728-supplementary/Supplementary/Supplementary/Figure S7.png
- biomedicines-1773728-supplementary/Supplementary/Supplementary/Figure S8.png
- biomedicines-1773728-supplementary/Supplementary/Supplementary/Figure S9.png
- biomedicines-1773728-supplementary/Supplementary/Supplementary/Supplementary.pdf
